# Supplementary material for: In Silico and In Vivo Analysis of Amino Acid Substitutions That Cause Laminopathies
Source: Int J Mol Sci. 2021 Oct 18;22(20):11226. doi: 10.3390/ijms222011226 (PMC8536974; doi:10.3390/ijms222011226)
Supplement: Supplementary file 1 [file ijms-22-11226-s001.zip]

Archive with 9 entries (9 files):
- Figure S1.tif
- Figure S2.tif
- Figure S3.tif
- Figure S4.tif
- Figure S5.tif
- Supplemental Figure Legends.pdf
- Table S1.pdf
- Table S2.pdf
- Table S3.pdf
